# Supplementary material for: An Aqueous Exfoliation of WO3 as a Route for Counterions Fabrication—Improved Photocatalytic and Capacitive Properties of Polyaniline/WO3Composite
Source: Materials (Basel). 2020 Dec 17;13(24):5781. doi: 10.3390/ma13245781 (PMC7766862; doi:10.3390/ma13245781)
Supplement: Supplementary file 1 [file materials-13-05781-s001.zip]

Archive with 1 entries (1 files):
- materials-1020139-supplementary.pdf
